# Supplementary material for: Lactoferrin Inhibits the Development of T2D-Induced Colon Tumors by Regulating the NT5DC3/PI3K/AKT/mTOR Signaling Pathway
Source: Foods. 2022 Dec 7;11(24):3956. doi: 10.3390/foods11243956 (PMC9777659; doi:10.3390/foods11243956)
Supplement: Supplementary file 1 [file foods-11-03956-s001.zip]

Archive with 2 entries (2 files):
- Materials 1 Proteins information by CoIP-MS detection.xlsx
- Materials 2 NT5DC3 protein phosphorylation sites mutation data.pdf
