# Supplementary material for: Lactoferrin Inhibits the Development of T2D-Induced Colon Tumors by Regulating the NT5DC3/PI3K/AKT/mTOR Signaling Pathway
Source: Foods. 2022 Dec 7;11(24):3956. doi: 10.3390/foods11243956 (PMC9777659; doi:10.3390/foods11243956)
Supplement: Supplementary file 1 [file foods-11-03956-s001.zip › Materials 1 Proteins information by CoIP-MS detection.xlsx]

## Sheet: Sheet1
Sequence	# PSMs	# Proteins	# Protein Groups	Protein Group Accessions	Modifications	MH+ [Da]	IonScore H	IonScore H+LF	IonScore H-N	IonScore H-N+LF	IonScore N+LF	IonScore N	# Missed Cleavages
GAAMVTAVASR	12	1	1	HKDC1	M4(Oxidation); T6(Phospho)	1129.52	12.79	0.4	2.15	3.65	3.03	7.11	0
GVQDTDVVSRLTKAMR	24	1	1	HKDC1	T12(Phospho); M15(Oxidation)	1871.88	9.59	2.64	3.95		2.94	2.2	2
KMFLITNSPSSFVDK	238	1	1	NT5DC3	T6(Phospho); S11(Phospho)	1873.81	2.44	4.41	4.68	7.17	10.17	9.79	1
KQIDR	90	1	1	HKDC1		659.383	8.74	8.73	9	8.99	8.85	8.97	1
GAAMVTAVASR	11	1	1	HKDC1	M4(Oxidation); T6(Phospho); S10(Phospho)	1209.46	8.05		8.05	3.54	0.57	1.96	0
MTMAAAAVVARGAGAR	2	1	1	NT5DC3	N-Term(Acetyl); T2(Phospho); M3(Oxidation)	1641.77	5.3						1
GVQDTDVVSRLTK	10	1	1	HKDC1	T5(Phospho); T12(Phospho)	1577.71	4.69	0.34	2.83		2.06		1
KMFLITNSPSSFVDKGMSYIVGK	18	1	1	NT5DC3	M2(Oxidation); T6(Phospho); M17(Oxidation); S18(Phospho)	2741.19	4.64			1.91			2
SSHGNTMK	1	1	1	NT5DC3		861.405	4.5						0
KMFLITNSPSSFVDKGMSYIVGK	23	1	1	NT5DC3	S11(Phospho); M17(Oxidation)	2645.28	4.47		0.86	1.8	0.39		2
CDVTFMLSEDGSGKGAALITAVAKR	76	1	1	HKDC1	C1(Carbamidomethyl); T4(Phospho); M6(Oxidation); S8(Phospho); S12(Phospho)	2853.24	4.12	1.74	2.34	1.55	1.07	1.91	2
QGNLYEFLKLTGWR	2	1	1	NT5DC3	Y5(Phospho)	1804.88	3.26						1
QFMDIFSLPEMTLLSCVNEYFLK	35	1	1	NT5DC3	S7(Phospho); M11(Oxidation); C16(Carbamidomethyl)	2921.26	1.96		0.68	3.98		0.65	0
KSHGLATVR	3	1	1	HKDC1	T7(Phospho)	1048.52	1.8	0.19				7.26	1
REDQGLEHLRITVGVDGTLYK	1	1	1	HKDC1	T12(Phospho); Y20(Phospho)	2559.15	1.79						2
EDQIK	2	1	1	HKDC1		632.336	1.71					1.21	0
KLVPSCDVRFLLSESGSTK	35	1	1	HKDC1	C6(Carbamidomethyl); S17(Phospho)	2203.09	1.46	0.24	1.85		4.66		2
GVQDTDVVSRLTKAMR	2	1	1	HKDC1	T5(Phospho); T12(Phospho); M15(Oxidation)	1951.88	1.37						2
MTMAAAAVVARGAGARAATAAALR	1	1	1	NT5DC3	N-Term(Acetyl); T2(Phospho); T19(Phospho)	2431.2	1.37						2
MFAVHLMAFYFSKLKEDQIK	2	1	1	HKDC1	N-Term(Acetyl); M7(Oxidation); S12(Phospho)	2584.28	1.33						2
GAAMVTAVASRVQAQR	6	1	1	HKDC1	M4(Oxidation); T6(Phospho); S10(Phospho)	1791.82	1.13	0.94		0.84	1.56		1
GAGARAATAAALRGGCGTAAR	14	1	1	NT5DC3	T8(Phospho); C16(Carbamidomethyl); T18(Phospho)	2046.94	1.11		1.88	3.11			2
QLFEKMISGLYLGELVR	5	1	1	HKDC1	M6(Oxidation); S8(Phospho); Y11(Phospho)	2172.03	0.98	4.86	3.48	1.09	10.89		1
KMFLITNSPSSFVDK	2	1	1	NT5DC3	M2(Oxidation); T6(Phospho); S8(Phospho); S11(Phospho)	1969.82	0.96						1
KMFLITNSPSSFVDKGMSYIVGK	16	1	1	NT5DC3	M2(Oxidation); S10(Phospho); M17(Oxidation)	2661.23	0.88		4.32	1.79	0.41		2
GAAMVTAVASRVQAQRK	10	1	1	HKDC1	M4(Oxidation); T6(Phospho); S10(Phospho)	1919.87	0.87	4.6		1.81	1.32		2
QFMDIFSLPEMTLLSCVNEYFLK	8	1	1	NT5DC3	T12(Phospho); C16(Carbamidomethyl)	2905.32	0.83						0
LRTTVGMDGTLYK	1	1	1	HKDC1	T3(Phospho); T4(Phospho); T10(Phospho); Y12(Phospho)	1774.64	0.81						1
GVQDTDVVSRLTKAMR	6	1	1	HKDC1	T12(Phospho)	1855.93	0.48	1.05	1.26		0.27	0.9	2
ARGVQDTDVVSR	1	1	1	HKDC1	T7(Phospho)	1382.66	0.41						1
AGLLFGGEKSSALHTK	2	1	1	HKDC1	S10(Phospho); T15(Phospho)	1775.81	0.35						1
TGAIIPELRSELK	3	1	1	NT5DC3		1426.8	0.27	0.75			2.24		1
AGLLFGGEKSSALHTKGK	18	1	1	HKDC1	S10(Phospho); S11(Phospho)	1960.9	0.19	4.44	0.27		0.43	0.35	2
FLLSESGSTKGAAMVTAVASR	5	1	1	HKDC1	S4(Phospho); M14(Oxidation); T16(Phospho)	2258.98	0.12						1
MLPTFVRAIPDGSENGEFLSLDLGGSK	1	1	1	HKDC1	M1(Oxidation); T4(Phospho); S20(Phospho)	3026.41	0.08						1
QFMDIFSLPEMTLLSCVNEYFLK	10	1	1	NT5DC3	M3(Oxidation); M11(Oxidation); S15(Phospho); C16(Carbamidomethyl)	2937.26	0.06		1.33	0.13	2.07		0
QFMDIFSLPEMTLLSCVNEYFLK	7	1	1	NT5DC3	M11(Oxidation); C16(Carbamidomethyl)	2841.39		13.9			1.06		0
QRYEK	2	1	1	HKDC1		723.389		9.02					1
FAVHLMAFYFSKLK	14	1	1	HKDC1	N-Term(Acetyl); M6(Oxidation); Y9(Phospho); S11(Phospho)	1919.83		7.46				6.92	1
QLFEK	8	1	1	HKDC1		664.366		6.1			5	4.3	0
CDVTFMLSEDGSGK	9	1	1	HKDC1	C1(Carbamidomethyl)	1545.64		5.86	4.51	1.55		10.8	0
MTMAAAAVVAR	7	1	1	NT5DC3	N-Term(Acetyl); T2(Phospho); M3(Oxidation)	1229.52		5.06	1.47	0.11			0
LQKGQIYK	3	1	1	NT5DC3	Y7(Phospho)	1057.54		4.7	5.96	6.67			1
FLLSESGSTKGAAMVTAVASR	1	1	1	HKDC1	S8(Phospho); T9(Phospho); T16(Phospho)	2322.96		3.59					1
CDVTFMLSEDGSGK	5	1	1	HKDC1	C1(Carbamidomethyl); T4(Phospho); S8(Phospho)	1705.58		3.19			1.51	10.23	0
DTNPTAAVKMLPTFVR	12	1	1	HKDC1	T2(Phospho); T13(Phospho)	1920.85		3.04			7.06	1.21	1
YDTEVDEGSLNPGKQR	1	1	1	HKDC1	T3(Phospho); S9(Phospho)	1967.74		2.99					1
GLSVVPDEEVIEMYEGSHVPLEQMSDFYGKSSHGNTMK	4	1	1	NT5DC3	S3(Phospho); M13(Oxidation); S32(Phospho); T36(Phospho)	4482.79		2.58			2.32		1
GVQDTDVVSRLTK	3	1	1	HKDC1	T5(Phospho)	1497.71		2.29			1.75		1
EMREMTKSFFNAQFGSLFR	2	1	1	NT5DC3	S16(Phospho)	2406.04		2.25					2
CDVTFMLSEDGSGKGAALITAVAK	3	1	1	HKDC1	C1(Carbamidomethyl); M6(Oxidation); S12(Phospho); T20(Phospho)	2617.12		2.19				8.28	1
IMNTEQYIQTMTWLQTLTGLLEQMQVHRDAESQLVLQEWK	2	1	1	NT5DC3	M2(Oxidation); M24(Oxidation)	4865.42		1.92					1
GAAMVTAVASRVQAQR	8	1	1	HKDC1	M4(Oxidation); T6(Phospho)	1711.83		1.45		3.85	3.06		1
IMNTEQYIQTMTWLQTLTGLLEQMQVHR	2	1	1	NT5DC3	M2(Oxidation); M11(Oxidation); T16(Phospho); T18(Phospho); M24(Oxidation)	3614.62		1.12					0
AGLLFGGEKSSALHTK	1	1	1	HKDC1	S10(Phospho); S11(Phospho); T15(Phospho)	1855.78		1.02					1
KLPLGLTFSFPCR	1	1	1	HKDC1	T7(Phospho); S9(Phospho); C12(Carbamidomethyl)	1695.77		0.95					1
KMFLITNSPSSFVDK	4	1	1	NT5DC3	M2(Oxidation)	1729.86		0.87				2.74	1
KMFLITNSPSSFVDKGMSYIVGK	10	1	1	NT5DC3	S11(Phospho)	2629.28		0.77			0.05		2
FLLSESGSTKGAAMVTAVASR	1	1	1	HKDC1	S20(Phospho)	2163.06		0.74					1
RLSRFADIYMASLSCLLNYDVSHTFYPR	8	1	1	NT5DC3	C15(Carbamidomethyl); Y26(Phospho)	3475.7		0.72					2
CDVTFMLSEDGSGK	24	1	1	HKDC1	C1(Carbamidomethyl); T4(Phospho); M6(Oxidation)	1641.64		0.67	3.25	11.56	0.11	1.32	0
QMSIDKGTLIGWTKGFK	3	1	1	HKDC1	T8(Phospho)	1989.95		0.63			2.02		2
FLSQIESDRLALLQVR	4	1	1	HKDC1	S3(Phospho); S7(Phospho)	2047.96		0.54					1
RSVRMYNK	2	1	1	HKDC1	S2(Phospho)	1133.53		0.47					2
GLSVVPDEEVIEMYEGSHVPLEQMSDFYGK	5	1	1	NT5DC3	M13(Oxidation); Y14(Phospho); S17(Phospho); Y28(Phospho)	3640.53		0.41					0
KMFLITNSPSSFVDK	1	1	1	NT5DC3	T6(Phospho)	1793.82		0.24					1
CDVTFMLSEDGSGKGAALITAVAKR	14	1	1	HKDC1	C1(Carbamidomethyl); T4(Phospho); S8(Phospho); S12(Phospho)	2837.23		0.23	0.58	0.4	0.22		2
KSHGLATVRMLPTYVCGLPDGTEK	5	1	1	HKDC1	S2(Phospho); M10(Oxidation); C16(Carbamidomethyl); T22(Phospho)	2806.24		0.2	0.2				2
KLVPSCDVRFLLSESGSTK	11	1	1	HKDC1	C6(Carbamidomethyl); S13(Phospho); T18(Phospho)	2283.06		0.14		3.2			2
YEKMTSGMYLGEIVR	2	1	1	HKDC1	M4(Oxidation); S6(Phospho); M8(Oxidation)	1888.81		0.12				1.71	1
MISGLYLGELVR	1	1	1	HKDC1	M1(Oxidation); S3(Phospho)	1446.71		0.12					0
CDVTFMLSEDGSGKGAALITAVAK	4	1	1	HKDC1	C1(Carbamidomethyl); T4(Phospho); S8(Phospho); S12(Phospho)	2681.07		0.08		2.75		1.6	1
MTSGMYLGEIVRQILIDLTK	2	1	1	HKDC1	M1(Oxidation); S3(Phospho); M5(Oxidation)	2393.19			6.33				1
SHGLATVR	1	1	1	HKDC1	T6(Phospho)	920.441			3.1				0
CDVTFMLSEDGSGK	7	1	1	HKDC1	C1(Carbamidomethyl); S12(Phospho)	1625.64			2.26	5.97			0
KMFLITNSPSSFVDKGMSYIVGK	2	1	1	NT5DC3	M17(Oxidation)	2565.27			2.17				2
QMSIDKGTLIGWTK	5	1	1	HKDC1	T13(Phospho)	1657.77			1.98			1.53	1
TGAIIPELR	3	1	1	NT5DC3	T1(Phospho)	1049.54			1.95		5.71	4.02	0
MFAVHLMAFYFSK	1	1	1	HKDC1	M7(Oxidation); Y10(Phospho); S12(Phospho)	1767.72			1.94				0
KMFLITNSPSSFVDK	1	1	1	NT5DC3		1713.91			1.75				1
QGNLYEFLK	4	1	1	NT5DC3	Y5(Phospho)	1191.52			1.11		5.8		0
KMFLITNSPSSFVDKGMSYIVGK	7	1	1	NT5DC3	M2(Oxidation); T6(Phospho); S8(Phospho)	2725.26			0.91	2.29			2
HVQMESQFYPTPNEIIR	2	1	1	HKDC1	Y9(Phospho); T11(Phospho)	2248.92			0.9				0
MAKAGLLFGGEKSSALHTK	5	1	1	HKDC1	M1(Oxidation); S13(Phospho); S14(Phospho)	2122.01			0.61	0.72	0.8		2
GLAKDTNPTAAVKMLPTFVR	2	1	1	HKDC1	T9(Phospho); M14(Oxidation); T17(Phospho)	2306.15			0.57		1.14		2
YDTEVDEGSLNPGKQR	2	1	1	HKDC1	S9(Phospho)	1887.82			0.39			0.54	1
QMSIDKGTLIGWTKGFK	7	1	1	HKDC1	M2(Oxidation); S3(Phospho); T8(Phospho)	2085.91			0.35	3.26	5.47		2
MTMAAAAVVARGAGARAATAAALR	1	1	1	NT5DC3	M1(Oxidation); T2(Phospho); M3(Oxidation); T19(Phospho)	2421.14			0.27				2
AGLLFGGEKSSALHTKGK	1	1	1	HKDC1	S10(Phospho); S11(Phospho); T15(Phospho)	2040.86			0.11				2
GTLIGWTKGFK	5	1	1	HKDC1		1207.68			0.07	4.06			1
RHVQMESQFYPTPNEIIR	3	1	1	HKDC1	M5(Oxidation); Y10(Phospho); T12(Phospho)	2421.05			0.01				1
EDQIKK	2	1	1	HKDC1		760.416				6.98			1
QFMDIFSLPEMTLLSCVNEYFLKNNIDYEPVHLYK	2	1	1	NT5DC3	S7(Phospho); M11(Oxidation); C16(Carbamidomethyl)	4407.01				6.89			1
KMNEKGVLLWDK	1	1	1	NT5DC3	M2(Oxidation)	1476.77				5.69			2
GAAMVTAVASRVQAQRK	1	1	1	HKDC1	T6(Phospho); S10(Phospho)	1903.88				3.78			2
QRYEKMTSGMYLGEIVR	2	1	1	HKDC1	M6(Oxidation); T7(Phospho); S8(Phospho); M10(Oxidation)	2252.96				3.67			2
QRYEK	1	1	1	HKDC1	Y3(Phospho)	803.343				3.63			1
GVQDTDVVSRLTKAMR	7	1	1	HKDC1	T5(Phospho); S9(Phospho); T12(Phospho); M15(Oxidation)	2031.87				3.47			2
QTKLEEGVLLSWTKK	1	1	1	HKDC1	T2(Phospho); S11(Phospho); T13(Phospho)	1999.93				3.27			2
QGNLYEFLKLTGWRGSR	27	1	1	NT5DC3	T11(Phospho); S16(Phospho)	2184.99				3.27			2
KSHGLATVRMLPTYVCGLPDGTEK	2	1	1	HKDC1	T7(Phospho); Y14(Phospho); C16(Carbamidomethyl)	2790.29				3.21			2
QRYEKMTSGMYLGEIVR	28	1	1	HKDC1	Y3(Phospho); T7(Phospho)	2220.97				2.84			2
QRYEKMTSGMYLGEIVR	4	1	1	HKDC1	Y3(Phospho); M6(Oxidation)	2156.98				2.62			2
QMSIDKGTLIGWTKGFK	3	1	1	HKDC1	T8(Phospho); T13(Phospho)	2069.94				2.3			2
KMFLITNSPSSFVDKGMSYIVGK	24	1	1	NT5DC3	S11(Phospho); M17(Oxidation); S18(Phospho); Y19(Phospho)	2805.2				2.27			2
QMSIDKGTLIGWTK	1	1	1	HKDC1	M2(Oxidation); S3(Phospho); T8(Phospho); T13(Phospho)	1833.74				2.03			1
FLLSESGSTKGAAMVTAVASRVQAQR	1	1	1	HKDC1	S8(Phospho); T9(Phospho); M14(Oxidation); T16(Phospho)	2921.34				1.73			2
QTKLEEGVLLSWTKK	2	1	1	HKDC1	T2(Phospho); T13(Phospho)	1919.91				1.55			2
QRYEKMTSGMYLGEIVR	4	1	1	HKDC1	M6(Oxidation); M10(Oxidation); Y11(Phospho)	2173.01				1.36			2
SSALHTKGKIETR	2	1	1	HKDC1	S2(Phospho); T6(Phospho); T12(Phospho)	1667.69				1.32			2
QMSIDKGTLIGWTKGFK	2	1	1	HKDC1	M2(Oxidation); S3(Phospho); T8(Phospho); T13(Phospho)	2165.91				1.32			2
GFKATDCEGEDVVDMLR	3	1	1	HKDC1	C7(Carbamidomethyl); M15(Oxidation)	1957.83				1.16			1
RYLWERYR	2	1	1	NT5DC3	Y7(Phospho)	1321.64				1.07			2
KLVPSCDVRFLLSESGSTK	17	1	1	HKDC1	S5(Phospho); C6(Carbamidomethyl); S15(Phospho); S17(Phospho)	2363.02				0.97	0.8		2
QTKLEEGVLLSWTK	2	1	1	HKDC1	T2(Phospho); T13(Phospho)	1791.85				0.9			1
QRYEKMTSGMYLGEIVR	9	1	1	HKDC1	Y3(Phospho); M6(Oxidation); Y11(Phospho)	2236.99				0.8		3.91	2
KMFLITNSPSSFVDKGMSYIVGK	14	1	1	NT5DC3	M2(Oxidation); T6(Phospho); S10(Phospho); M17(Oxidation); S18(Phospho)	2821.22				0.57			2
QGNLYEFLKLTGWRGSR	3	1	1	NT5DC3	Y5(Phospho); T11(Phospho); S16(Phospho)	2265.01				0.37			2
QGNLYEFLKLTGWR	1	1	1	NT5DC3	Y5(Phospho); T11(Phospho)	1884.84				0.13			1
GKIETRHVAAMEK	1	1	1	HKDC1	T5(Phospho); M11(Oxidation)	1565.75				0.08			2
QMSIDKGTLIGWTK	1	1	1	HKDC1	M2(Oxidation); S3(Phospho)	1673.79				0.06			1
GAGARAATAAALRGGCGTAAR	2	1	1	NT5DC3	T8(Phospho); C16(Carbamidomethyl)	1966.93				0.03			2
KSHGLATVRMLPTYVCGLPDGTEK	1	1	1	HKDC1	M10(Oxidation); C16(Carbamidomethyl)	2646.31					8.96		2
GLAKDTNPTAAVKMLPTFVR	1	1	1	HKDC1	T6(Phospho); M14(Oxidation)	2226.12					6.61		2
QRYEKMTSGMYLGEIVR	1	1	1	HKDC1	Y3(Phospho); M6(Oxidation); T7(Phospho); S8(Phospho)	2316.91					4.72		2
AIPDGSENGEFLSLDLGGSK	2	1	1	HKDC1	S19(Phospho)	2085.93					4.18		0
LSDDTLLDIMR	1	1	1	HKDC1	T5(Phospho); M10(Oxidation)	1387.62					2.93		0
RSVRMYNK	2	1	1	HKDC1	S2(Phospho); Y6(Phospho)	1213.52					2.79	2.52	2
NIEMVEGGEGK	1	1	1	HKDC1	M4(Oxidation)	1178.53					2.19		0
RILQQLGLDSTCEDSIVVK	12	1	1	HKDC1	T11(Phospho); C12(Carbamidomethyl); S15(Phospho)	2334.06					2.15		1
CDVTFMLSEDGSGKGAALITAVAKR	2	1	1	HKDC1	C1(Carbamidomethyl); S8(Phospho)	2677.23					2.14		2
IMNTEQYIQTMTWLQTLTGLLEQMQVHR	5	1	1	NT5DC3	M2(Oxidation); Y7(Phospho); T18(Phospho); M24(Oxidation)	3598.69					2.11		0
GVLLWDK	1	1	1	NT5DC3		830.462					2.05		0
MTMAAAAVVAR	1	1	1	NT5DC3	T2(Phospho); M3(Oxidation)	1187.51					1.76		0
IMNTEQYIQTMTWLQTLTGLLEQMQVHR	2	1	1	NT5DC3	M2(Oxidation); T4(Phospho); T10(Phospho)	3582.69					1.71		0
AGLLFGGEKSSALHTK	6	1	1	HKDC1	T15(Phospho)	1695.83					1.7		1
GAAMVTAVASR	1	1	1	HKDC1	S10(Phospho)	1113.51					1.26		0
SELKIMNTEQYIQTMTWLQTLTGLLEQMQVHR	1	1	1	NT5DC3	M6(Oxidation); T8(Phospho); T14(Phospho); M15(Oxidation)	4055.85					1.23		1
CDVTFMLSEDGSGKGAALITAVAK	2	1	1	HKDC1	C1(Carbamidomethyl); M6(Oxidation)	2457.21					1.09		1
IMNTEQYIQTMTWLQTLTGLLEQMQVHR	11	1	1	NT5DC3	M2(Oxidation); T4(Phospho); T16(Phospho); T18(Phospho); M24(Oxidation)	3678.65					1.02		0
RLSRFADIYMASLSCLLNYDVSHTFYPR	8	1	1	NT5DC3	M10(Oxidation); C15(Carbamidomethyl); Y26(Phospho)	3491.63					0.89		2
RLSRFADIYMASLSCLLNYDVSHTFYPR	3	1	1	NT5DC3	Y9(Phospho); M10(Oxidation); S14(Phospho); C15(Carbamidomethyl)	3571.66					0.88		2
MFLITNSPSSFVDK	3	1	1	NT5DC3	M1(Oxidation)	1601.77					0.77		0
QGLLFRGQISER	2	1	1	HKDC1	S10(Phospho)	1483.73					0.54		1
IMNTEQYIQTMTWLQTLTGLLEQMQVHR	2	1	1	NT5DC3	M2(Oxidation); T4(Phospho); Y7(Phospho); T10(Phospho)	3662.66					0.52		0
MTSGMYLGEIVRQILIDLTK	2	1	1	HKDC1	M1(Oxidation); S3(Phospho); M5(Oxidation); Y6(Phospho)	2473.14					0.4		1
GLAKDTNPTAAVKMLPTFVR	3	1	1	HKDC1	T6(Phospho); T9(Phospho); M14(Oxidation); T17(Phospho)	2386.09					0.39		2
YDTEVDEGSLNPGK	1	1	1	HKDC1	T3(Phospho); S9(Phospho)	1683.61					0.26		0
CDVTFMLSEDGSGKGAALITAVAK	1	1	1	HKDC1	C1(Carbamidomethyl); T20(Phospho)	2521.2					0.26		1
CDVTFMLSEDGSGKGAALITAVAK	2	1	1	HKDC1	C1(Carbamidomethyl); M6(Oxidation); T20(Phospho)	2537.2					0.19		1
QMSIDKGTLIGWTK	1	1	1	HKDC1	S3(Phospho); T13(Phospho)	1737.75						11.29	1
GQIYK	4	1	1	NT5DC3		608.34						7.89	0
MLPTFVR	1	1	1	HKDC1		863.476						7.12	0
GIFETKFLSQIESDR	1	1	1	HKDC1	T5(Phospho); S13(Phospho)	1929.88						2.31	1
YREAK	5	1	1	NT5DC3		666.346						1.74	1
TTVGMDGTLYKIHPQYPK	3	1	1	HKDC1	T8(Phospho)	2129.04						1.56	1
SHGLATVRMLPTYVCGLPDGTEK	1	1	1	HKDC1	S1(Phospho); C15(Carbamidomethyl); T21(Phospho)	2662.23						0.81	1
DSIRDVHIK	1	1	1	NT5DC3	S2(Phospho)	1162.57						0.33	1
MFAVHLMAFYFSKLKEDQIK	1	1	1	HKDC1	N-Term(Acetyl); M7(Oxidation); Y10(Phospho); S12(Phospho)	2664.22						0.13	2
GAAMVTAVASR	1	1	1	HKDC1	T6(Phospho); S10(Phospho)	1193.5						0.08	0
